# Supplementary material for: Modifier-Sensitive Phenotypic Divergence in XMEN Disease (MAGT1 Deficiency): Neurodegenerative and Immuno-Hematologic Trajectories
Source: J Clin Med. 2026 Mar 21;15(6):2395. doi: 10.3390/jcm15062395 (PMC13028072; doi:10.3390/jcm15062395)
Supplement: Supplementary file 1 [file jcm-15-02395-s001.zip]

Archive with 1 entries (1 files):
- jcm-4174424-supplementary.pdf
